# Supplementary material for: Effects of Dietary Fiber Compounds on Characteristic Human Flora and Metabolites Mediated by the Longevity Dietary Pattern Analyzed by In Vitro Fermentation
Source: Nutrients. 2022 Nov 26;14(23):5037. doi: 10.3390/nu14235037 (PMC9739654; doi:10.3390/nu14235037)
Supplement: Supplementary file 1 [file nutrients-14-05037-s001.zip]

Archive with 1 entries (1 files):
- nutrients-2006625-supplementary.pdf
